# Supplementary material for: Auxin Metabolite Profiling in Isolated and Intact Plant Nuclei
Source: Int J Mol Sci. 2021 Nov 16;22(22):12369. doi: 10.3390/ijms222212369 (PMC8620152; doi:10.3390/ijms222212369)
Supplement: Supplementary file 1 [file ijms-22-12369-s001.zip]

Archive with 1 entries (1 files):
- ijms-1434205-supplementary 2.pdf
